# Supplementary material for: A global compendium of human Crimean-Congo haemorrhagic fever virus occurrence
Source: Sci Data. 2015 Apr 14;2:150016. doi: 10.1038/sdata.2015.16 (PMC4409013; doi:10.1038/sdata.2015.16)
Supplement: Supplementary file 1 [file sdata201516-isa1.zip]

Archive with 3 entries (3 files):
- i_Investigation.txt
- s_study_Messina.txt
- a_assay_Messina.txt
