# Supplementary material for: A global compendium of human Crimean-Congo haemorrhagic fever virus occurrence
Source: Sci Data. 2015 Apr 14;2:150016. doi: 10.1038/sdata.2015.16 (PMC4409013; doi:10.1038/sdata.2015.16)
Supplement: Supplementary file 1 [file sdata201516-isa1.zip › s_study_Messina.txt]

Source Name	Characteristics[organism]	Term Source REF	Term Accession Number	Characteristics[environment type]	Term Source REF	Term Accession Number	Protocol REF	Sample Name
Peer-reviewed literature search - PubMed and Web of Science	Crimean-Congo hemorrhagic fever virus	NCBITAXON	NCBITaxon:11593	anthropogenic habitat	ENVO	ENVO:00002031	Data collection	Literature search
GenBank gene record search	Crimean-Congo hemorrhagic fever virus	NCBITAXON	NCBITaxon:11593	anthropogenic habitat	ENVO	ENVO:00002031	Data collection	GenBank search
HealthMap search	Crimean-Congo hemorrhagic fever virus	NCBITAXON	NCBITaxon:11593	anthropogenic habitat	ENVO	ENVO:00002031	Data collection	HealthMap search
